# Supplementary material for: Preparation, Optimization and Evaluation of Chitosan-Based Avanafil Nanocomplex Utilizing Antioxidants for Enhanced Neuroprotective Effect on PC12 Cells
Source: Gels. 2021 Jul 16;7(3):96. doi: 10.3390/gels7030096 (PMC8293062; doi:10.3390/gels7030096)
Supplement: Supplementary file 1 [file gels-07-00096-s001.zip]

Archive with 1 entries (1 files):
- gels-1237703-supplementary.pdf
